# Supplementary material for: Structure-Dependent Stability of Lipid-Based Polymer Amphiphiles Inserted on Erythrocytes
Source: Membranes (Basel). 2021 Jul 29;11(8):572. doi: 10.3390/membranes11080572 (PMC8402226; doi:10.3390/membranes11080572)
Supplement: Supplementary file 1 [file membranes-11-00572-s001.zip]

Archive with 1 entries (1 files):
- membranes-1302109-supplementary.pdf
